# Supplementary material for: Modelling Exposure by Spraying Activities—Status and Future Needs
Source: Int J Environ Res Public Health. 2021 Jul 21;18(15):7737. doi: 10.3390/ijerph18157737 (PMC8345348; doi:10.3390/ijerph18157737)
Supplement: Supplementary file 1 [file ijerph-18-07737-s001.zip]

Archive with 2 entries (2 files):
- Modelling Exposure by Spraying Activities-Supplementary material_S1_S2_S3_final.xlsx
- PRISMA_2020_flow_diagram_20210707.pdf
