# Supplementary material for: Modelling Exposure by Spraying Activities—Status and Future Needs
Source: Int J Environ Res Public Health. 2021 Jul 21;18(15):7737. doi: 10.3390/ijerph18157737 (PMC8345348; doi:10.3390/ijerph18157737)
Supplement: Supplementary file 1 [file ijerph-18-07737-s001.zip › Modelling Exposure by Spraying Activities-Supplementary material_S1_S2_S3_final.xlsx]

## Sheet: Table S1
Table S1: Short description of models that have been used to estimate human exposure to spray mist
Tool				Spray model
Tool name	Purpose of the tool	Target	Link to Tool	Model description	Route	Model input data	Model output data	Main Reference
A.I.S.E. REACH Exposure Assessment Consumer Tool (REACT)	A.I.S.E. REACT allows MS Excel-based calculations of systemic exposure for consumers derived for household products (related to PC 35 & PC 3 under REACH). It can also calculate Risk Characterization Ratios (RCR) for the different exposure routes separately and for overall exposure.	Consumer	https://www.aise.eu/our-activities/regulatory-context/reach/consumer-safety-exposure-assessment.aspx	• Simple mechanistic approach • Integrated BAMA Indoor Air Model for specific product categories • INH: Assumption of an instantaneous release of the substance (well-mixed room) without ventilation • DER: "Layer thickness" model	Inhalation Dermal	Numerical data input: • product ingredient fraction • fraction of respirable particles Habits & practices parameters set to default values derived from HERA project & AISE consumer habits surveys	• Deterministic estimate of (inner) exposure per day (averaged over a week for non-daily uses)	[38,39]
Agricultural Operator Exposure Models (AOEM)	AOEM comprises algorithms in MS Excel for the estimation of agricultural operator exposure for outdoor and greenhouse pesticide uses based on EFSA guidance for exposure assessment of operators, workers, residents and bystanders for risk assessment of plant production products.	Worker Bystander	https://efsa.onlinelibrary.wiley.com/doi/10.2903/j.efsa.2014.3874 Model can be found in the "Supporting Information" on the bottom of the webpage	• Empirical and stochastic approach with 4 model scenarios for typical outdoor and 2 model scenarios for typical greenhouse pesticide spray applications • Representative for application techniques and practices in the EU member states • Derived on statistical analysis (quantile regression) of grouped exposure studies (34 unpublished exposure studies of outdoor uses and 7 of greenhouse uses) • Cov…	Inhalation, Dermal (body, hands, head)	Numerical input: • Application rate Data input by categories: • Presence/no presence of cabin outdoors • Use of normal/small equipment outdoors, use of knapsack/pulled trolley sprayers in greenhouses • Occurance of normal/coarse droplets and normal/dense culture	• 75th and 95th percentile of predicted total and protected hands, total and inner body, head and inhalation exposure related to the application duration	[9,27,40]
Advanced REACH Tool (ART)	ART is a web-based tool which was developed for inhalation exposure assessments under REACH. It is built on a conceptual framework that uses scores and modifying factors to consider the substance and activity emission potential, localized controls, segregation, separation, worker behaviour, surface contamination and dispersion. The modifying factors represent both physical and chemical relationsh…	Worker	http://www.advancedreachtool.com	• Stochastic hybrid model • Distinguishes space and surface spraying activities • Spraying of liquids can be selected for liquids or for powders in a liquid • Spraying data was included for calibration albeit not specified in detail, but exposure scores can be re-calibrated with own sets of measured exposure data by a Bayesian approach • Mixed effect regression analysis based on published and unp…	Inhalation	Spraying onto surfaces: • application rate, spraying direction (e.g. any, horizontal or downward) and spray technique (spraying with low/high compressed air) Spraying in a space: • scale of spray activity (large scale vs. small scale space spraying) Additionally: • product characteristics • work environment, control measures, segregation, separation • worker behaviour, surface contamination, disp…	• Percentiles and related confidence intervals • Full shift and long term inhalation exposure	[31,32]
Bayesian Exposure Assessment Tool (BEAT)	BEAT is an MS Access-based tool for assessment of professional uses of biocidal products.	Worker	No longer available	Based on a number of integrated databases, search algorithms and statistical routines: • Search for appropriate generic data (suitable indicative exposure estimates) based on (task) analogy with measured exposure data. • Hierarchical Bayesian model for probabilistic predictions by using various analogous data sets in a single exposure distribution. • Further statistical tools (e.g. Markov Chain M…	Inhalation, Dermal (body, hands)	• Application rate, exposure duration, and product characteristics • Distance of the worker from the source, orientation of the work relative to the worker, • Pressure of the spray equipment • Information on work environment, control measures, and PPE	• Percentiles (depends on the quality of the underlying analogous data sets used for the analysis) • Potential and actual hand, potential body and inhalation exposure related to the application duration
Bystanders, Residents, Operators and WorkerS Exposure (BROWSE)	BROWSE (Bystanders, Residents, Operators and WorkerS Exposure models for plant protection products) is a java-based tool for exposure assessment of the exposed groups adressed in the model's name.	Worker Consumer (bystander, residents)	https://secure.fera.defra.gov.uk/browse/software/	• Different modules for operator, worker, residents and bystander • Scenarios dependent on crop type and application techniques: boom spraying, mixing & loading, orchard spraying, hand-held applications, vapours released from a treated field • Mechanistic algorithm for the different target and exposure routes which have been calibrated with measured data from the BROWSE database • Includes Monte-…	Inhalation Dermal Oral	• Scenario dependent specific parameters • Default values available (range) • Number of iterations for Monte Carlo • Crop type • Application technique (Any, vehicle mounted or hand-held depending on crop type) and scenario • Concentration in product, product dose • Absorption factors (default 100%) • Sprayed volume rate, boom height and width, sprayed area, application rate, spraying time • Vapou…	• Percentiles • Potential exposure, actual exposure and absorbed amount • Dermal dose: whole body, hands, head, and total	[41-43]
Consumer Exposure Model (CEM)	CEM is a MS Access-based exposure modelling tool with a database of substance properties and predefined exposure scenarios for consumer products.	Consumer	https://www.epa.gov/tsca-screening-tools/cem-consumer-exposure-model-download-and-install-instructions	• Mechanistic spray model for deterministic, mass-balance calculations of inhalation exposures • Considers surface spraying with a constant application and declining rate for each instantaneously applied segment as well as the overspray by a constant rate emission model • Optional near-field (direct surroundings of a product user) or homogenous concentration for the entire room • Fluctuated spray…	Inhalation	• Selection of exposure scenarios with pre-selected models and default values or adjusted with own values • Defaults for aerosol fraction (overspray fraction): 1.0 to 4.5% for aerosols (3% central tendency and 4.5% high-end) and a 3-6% for trigger sprays (4.5% central tendency and 6% high-end) (Jayjock, 2012)	• Deterministic exposure estimates • Final emission rate at time t (mg/min) • Indoor air concentrations from product use • Acute and chronic average daily dose for each receptor age group	[44]
ConsExpo Web	ConsExpo is a web-based tool with several models for consumer and professional exposure assessments for regulatory and scientific purposes.	Consumer Worker (professional)	https://www.rivm.nl/en/consexpo	• Mechanistic spray model for deterministic and probabilistic exposure estimates on a higer tier level with the possibility of sensitivity analysis • INH: Two different approaches for spraying are offered, one for volatile substances and one for non-volatile substances. The former one assumes that the substance evaporates immediately (instantaneous release) and is removed by ventilation. The latt…	Inhalation Dermal	Numerical data input: the user may select input from default standard spray exposure scenarios (documented in the RIVM Fact Sheets) or provide own values. Spraying of volatile substances (instanteneous): • Released mass, weight fraction of the substance • Room dimension, ventilation rate • Exposure duration Additionally for spraying of non-volatile substances: • Application (spray) duration • Den…	• Determininistic and stochastic output • Mean event air concentration, peak concentration, inhaled dose • Mean concentration on day and year average concentration for external and internal exposure	[23,45]
dermal Advanced Reach Tool (dART)	dART is a web-based tool currently under development for dermal (hand) exposure assessments under REACH. The model approach is an adaption of the ART model framework. For dART, different modifying factors for activity potentials are identified for the different mass transport processes deposition, direct emission and contact, and transfer. For calibration, a non-linear mixed-effect model was fitt…	Worker	not yet available	• dART might best be considered a stochastic hybrid model • Conceptual framework gives this model mechanistic and empirical properties • Calibration data forspraying activities stem from the BEAT internal databases and the BROWSE project • In contrast to ART, the calibration included a re-scaling of the resulting scores for the different mass transfer routes	Dermal (hands)	Spraying onto surfaces: • application rate • length of hand tool • contact frequency ((remote) control panels/devices, product type) • spraying direction (e.g. any , horizontal or downward) • spray technique (spraying with low or high compressed air) • shape of treated surface Spraying in a space: • length of hand tool, • frequency of use (control panels/devices at source, surfaces at source when…	• Percentiles and related confidence intervals for hand exposure	[3,46,47]
ECETOC Targeted Risk Assessment (TRA) for consumer	The ECETOC TRA tool for consumers is a MS Excel-based exposure estimation tool mainly used in registrations under REACH and contains some of its product categories - household as well as DIY products.	Consumer	http://www.ecetoc.org/tools/targeted-risk-assessment-tra/	• Simple mechanistic and deterministic models (inhalation, dermal) for generic exposure assessments and screening purposes with integrated risk assessment. • INH: Assumption of an instantaneous release of the substance (well-mixed room). The ventilation is considered by a dilution factor. • DER: "Layer thickness" model	Inhalation Dermal (hands)	Numerical data input: • product ingredient fraction & amount used per application Habits & practices parameters set to default values derived from RIVM Fact sheets	Deterministic estimate of • substance concentration in the room air • inhalation and dermal event dose per day • RCR by comparing to 24 hour DNEL	[48-54]
ECETOC Targeted Risk Assessment (TRA) for worker	The ECETOC TRA tool for workers is a MS Excel-based exposure estimation tool mainly used in registrations under REACH. It can be defined as a so-called "screening tool" providing easily conservative exposure estimates.	Worker (industrial, professional)	http://www.ecetoc.org/tools/targeted-risk-assessment-tra/	• Empirical concept with mechanistic expert judgments • Based on an adapted version of the EASE model (based on a statistical evaluation of unpublished inhalation exposure data) • PROC 7 for industrial spraying & PROC 11 for non-industrial (professional) spraying. • The estimate is based on a baseline (initial) exposure value (depending on process category and fugacity band) and modifying factors…	Inhalation Dermal (hands + forearms)	Numerical data input & categories: • PROC • Duration of activity • Concentration of substance in preparation, • Volatility of the substance • Ventilation conditions, and presence of PPE • Hesse et al., 2015 state that "for liquid products with dissolved or suspended solid ingredients, ECETOC, 2004 suggests using the highest fugacity class (“very dusty”) to take account of the particle formation."	• Deterministic output, but represent 75th percentile • Long-term as well as short-term inhalation and dermal (potential or actual) exposure estimates	[48-53]
ESIG Generic Exposure Scenario (GES) Risk and Exposure Tool (EGRET)	EGRET is published by the European Solvents Industry Group (ESIG) and its user’s trade associations. It is a further development of the ECETOC TRA tool for consumers only for solvents.	Consumer	https://www.esig.org/reach-ges/consumers/	• It based on a similar model approach with adapted exposure parameters, see ECETOC TRA for consumers	Inhalation Dermal	see ECETOC TRA for consumers	• Mean inhalation event exposure • Mean inhalation exposure on day of exposure • Mean inhalation concentration, yearly • Dermal exposure, daily, chronic, local • Total exposure	[55]
Metals' EASE (MEASE)	MEASE has a special focus on exposure assessments for metals and partly uses the same methodology as the ECETOC TRA worker tool.	Worker (industrial, professional)	https://www.ebrc.de/industrial-chemicals-reach/projects-and-references/mease.php	see ECETOC TRA for workers	Inhalation, Dermal (hands+forearms)	see ECETOC TRA for workers	see ECETOC TRA for workers	[56,57]
ECPA OWB worker exposure model	Combines other models such as the AOEM to calculate exposures to co-formulants in pesticides, which are registered under the REACH regulation	Worker	https://croplifeeurope.eu/pre-market-resources/reach-in-registration-evaluation-authorisation-and-restriction-of-chemicals/	See descriptions for the original models	Inhalation	See descriptions for the original models	See descriptions for the original models	[25]
RISKOFDERM	RISKOFDERM is an MS Excel-based tool for assessment of dermal exposure that was developed within an EU project. It differentiates processes in so-called Dermal Exposure Operation units (DEO units).	Worker	https://echa.europa.eu/documents/10162/19680902/calculator_riskofderm_enl.xls	• 10 exposure studies for spraying (mostly published) were used for model development and establishment of the DEO unit 4 "Spray dispersion" by statistical analysis (linear mixed effect method) of these studies. • Warnings are given if the target situation entered is outside of the model boundaries (e.g. different application duration per shift)	Dermal (body, hands)	Key input factor for DEO unit 4 is • Application rate Additionally: • Indoor/outdoor application • Spray direction, direction of the airflow clearly away/not clearly away from the worker • Segregation from source, distance of the worker from the source • Liquid or solid products • Volatility of the carrier liquid • Application duration	• Percentiles • Potential hands and potential body per shift and related to the application duration	[56,57]
SprayExpo	SprayExpo is an MS Excel-based tool for exposure assessments of manual spraying activities. It was primarily developed for biocidal products but can be applied for all other non-volatile substances which are sprayed as well.	Worker Consumer	https://www.baua.de/EN/Topics/Work-design/Hazardous-substances/Assessment-unit-biocides/Sprayexpo.html	• Based on a simulation of the motion of released droplets taking into account gravitational settling, turbulent mixing with the surrounding air and droplet evaporation ("maturing”). • Considers a non-volatile active substance dissolved in a solvent with known volatility. • Different spatial release patterns can be simulated. • INH: short term exposure model covering time scales that are typical …	Inhalation Dermal	Main input parameters: • Source term (essentially the released droplet spectrum / particle size distribution and the release rate) • Concentration of the active substance • Spatial and temporal pattern of the release process (surface spraying against floor, ceiling, wall, or room spraying • Distance of sprayer to wall and distance of nozzle to treated area) • Spray equipment details (spray angle …	• Airborne concentration of non-volatile in breathing zone of the sprayer • Inner respiratory exposure (respirable, thoracic or inhalable fraction of aerosol generated during the simulated working process) • Dermal exposure by aerosol deposition • Time average concentration (mean event concentration) • Inhaled or dermal dose (event dose)	[4]
Stoffenmanager	Stoffenmanager is a web-based tool to assist small and medium sized enterprises with chemical risk assessments of workers in the framework of OSH and national legislations. Additionally, the tool offers a REACH specific exposure module. Amongst others the tool comprises a quantitative inhalation exposure assessment module. Exposure is simulated as a multiplicative function of weighing scores for …	Worker	https://stoffenmanager.com	• Spraying activities are accounted for in the two task categories "handling of liquids (using low pressure, but high speed) without creating a mist or spray/haze" and "handling of liquids at high pressure resulting in substantial generation of mist or spray/haze". • Qualitative dermal control banding module	Inhalation Dermal	Description of the activity: In the predefined categories, it is not possible to directly select a spraying process, but for example an action category in which the generation of mist or spray occurs can be chosen. • Product and substance specific information, substance properties such as vapour pressure (volatile substances can be taken into account) or concentration of the active substance in t…	• Percentiles for inhalation exposure • Related to application duration and per shift	[58-60]
TNsG Database Detailed Models	The TNsG Database Detailed Models encompass exposure values for numerous professional and consumer applications of biocidal products for a diversity of activities for which short descriptions and summary statistics are provided.	Worker Consumer	Only guidance; no tool implementation available. Database is available as part of the document "Biocides Human Health Exposure Methodology" at https://echa.europa.eu/documents/10162/17158508/bpr_exposuremethodbiochh_en.rtf	Empirical and stochastic approach based on simple statistical analysis of grouped exposure studies; short descriptions and summary statistics are provided • 11 model scenarios for professional spraying activities, • 3 model scenarios for professional fogging and misting activities • 3 model scenarios for consumer spraying activities Spray equipment and spray scenarios include • Aerosol spray cans…	Inhalation Dermal (body, hands)	The key input factors: • Application duration • Concentration of the active substance in the biocidal product	• Percentiles • Related to application duration Model output depending on the model scenarios (not for each model scenario all output values available): Professional • DER: potential body and hand exposure, hand exposure inside gloves • INH: inhalation exposure Consumer: • DER: hand/forearms and legs/feet/face • INH: inhalation exposure	[20,61,62]
TRanslation of EXposure MOdels (TREXMO)	TREXMO was originally developed as a tool enabling a semi-automatic translation of parameters used by the six occupational exposure models ART, STOFFENMANAGER, ECETOC TRA, MEASE, EMKG-EXPO-TOOL and EASE. It contains own implementations of these models and allows for an easy comparison of the outputs generated by these models for a given scenario.	Worker	http://trexmo.chuv.ch/	See descriptions for the original models	Inhalation	See descriptions for the original models	See descriptions for the original models	[34]

## Sheet: Table S2
Table S2: Models that are no longer publicly available and / or are no longer used in the European chemical regulations as well as models in a very early development or demonstration status
Ref-No.	Author	Model name and short model description	Reason for exclusion of the analysis
119 120	Tickner et al (2005) Creely et al (2005)	EASE (Estimation and Assessment of Substance Exposure); generic exposure estimation tools for handling of chemicals	to the best knowledge of the authors, no longer publically available for download as tool
121	UK MAFF, 1986	UK POEM; estimation of operator exposure for plant production products applications on fields	According to the EFSA guidance [63], it was decided to replace relevant PPP scenarios with data from the newer AOEM model, if available. Current AOEM and BROWSE software integrated to Table S1
122	Lundehn et al., 1992	German BBA Model; estimation of operator exposure for plant production products applications on fields	According to the EFSA guidance [63], it was decided to replace relevant PPP scenarios with data from the newer AOEM model, if available. Current AOEM and BROWSE software integrated to Table S1
63	EFSA (2014)	Europoem II; estimation of operator exposure for plant production products applications on fields	According to the EFSA guidance [63], it was decided to replace relevant PPP scenarios with data from the newer AOEM model, if available. Current AOEM and BROWSE software integrated to Table S1
123 124	PHED (2002) EPA (2021)	PHED; estimation of operator exposure for plant production products applications on fields	According to the EFSA guidance [63], it was decided to replace relevant PPP scenarios with data from the newer AOEM model, if available. Current AOEM and BROWSE software integrated to Table S1
125 126	van Hemmen (1992) van Hemmen (1992)	Dutch model; estimation of operator exposure for plant production products applications on fields	According to the EFSA guidance [63], it was decided to replace relevant PPP scenarios with data from the newer AOEM model, if available. Current AOEM and BROWSE software integrated to Table S1
63 127	EFSA (2014) BROWSE (2011)	Greenhouse operator data and models referenced in [40] and [133]; estimation of operator exposure for plant production products applications in greenhouses	According to the EFSA guidance [63], it was decided to replace relevant PPP scenarios with data from the newer AOEM model, if available. Current AOEM and BROWSE software integrated to Table S1
127	BROWSE (2011)	Garden exposure model	According to the EFSA guidance [63], it was decided to replace relevant PPP scenarios with data from the newer AOEM model, if available. Current AOEM and BROWSE software integrated to Table S1
128	Taylor et al (2004)	model for predicting personal exposure in industrial spray painting operation (spray paint booth)	demonstration status
129 130	Carlton and Flynn (1997) Carlton and Flynn (1997)	model to estimate worker exposure to spray paint mist	demonstration status
131 132 133 134	Flynn et al (1999) Tan and Flynn (2000) Tan et al (2002) Tan et al (2002)	mathematical model to predict breathing zone concentrations of airborne contaminants generated during compressed air spray painting in cross-fow ventilated booths	to the best knowledge of the authors, model not implemented in tool
135	Flynn and Sills (2000)	computational fluid dynamics model to predict exposure to airborne contaminants during spray painting	demonstration status
36 37	Brouwer et al (2001) Semple et al (2001)	dermal model for spray painters	demonstration status
19	Flynn et al (2006)	mathematical model of dermal exposure resulting from aerosol deposition on human forearm hair	demonstration status
81	Eickmann et al (2007)	BG-Spray; exposure model for estimation of worker exposure during spraying processes	no longer publically available for download as tool
79	Lee et al (2020)	New Exposure Model for Estimating Occupational Exposure to Styrene in the FRP (Fiberglass Reinforced Plastics) Lamination Process	demonstration status
21 136 137	ECHA (2016) BAMA (2012) Delmaar (2010)	BAMA/FEA Indoor Air Model - Issue 1a	nearly equivalent to ConsExpo 'instant release' spray model
138	Van Wendel et al (2003)	DREAM; dermal exposure assessment model for user of chemicals including spray applications	to the best of the authors knowledge no longer publically available for download as tool; DREAM estimates are semi-quantitative (expressed in dimensionless DREAM units)

## Sheet: Table S3
Table S3: Detailed overview on published evaluation studies referring to exposure assessments of spray activities at the workplace or for consumer use
Ref-No.	Author	Title	DOI	Year	Model incl. Version	Spraying scenarios included	Number of exposure scenarios (ES) and related measurements (M)	Data source	Study results	Substances used (only for spray scenarios)	Percentile / model output investigated
[81]	Eickman et al.	Exposure to sprays – comparison of the available exposure models	https://www.researchgate.net/publication/285687723_Exposure_to_sprays_-_Comparison_of_the_available_exposure_models	2007	SprayExpo Consexpo 4.0 Consexpo 4.1 BG-Spray	controlled laboratory experiments: professional biocide spraying	NM = 10 -13 for spraying	data from research project of BAuA / Fraunhofer ITEM: "Arbeitsplatzbelastungen bei der Verwendung von Biozid-Produkten. Teil 1: Inhalative und dermale Expositionsdaten für das Versprühen von flüssigen Biozid-Produkten"	Comparison of predictivity of ConsExpo, SprayExpo and BG model SprayExpo model simulations were overall within a factor of 5; ConsExpo predictions orders of magnitude below the measured values	tracer solutions	model output
[58]	Tielemans et al.	Stoffenmanager exposure model: development of a quantitative algorithm	https://doi.org/10.1093/annhyg/men033	2008	Stoffenmanager	liquid scenarios included; no scenario descriptions provided though	NM = 320 for liquids; not further specified for spraying	7 surveys for model development and data from archives of TNO (research projects funded by Dutch government) and VASt program	Comparison of measured data with Stoffenmanager scores: A good correlation between Stoffenmanager scores and exposure measurements was found. The data was used for calibration of the model.	no information provided	Stoffenmanager scores
[23]	Delmaar JE, Bremmer HJ	The consexpo spray model - modeling and experimental validation of the inhalation exposure of consumers to aerosols from spray cans and trigger sprays.	https://www.rivm.nl/bibliotheek/rapporten/320104005.html	2009	ConsExpo 4.1	controlled laboratory experiments: biocidal, personal care, cleaning sprays	8 sprays, 6 different indoor location, measurement for 1 hour	data collected for study	Data mostly used for model calibration of the ConsExpo spray model. The calibrated ConsExpo spray model described indoor air concentration well for all air space sprays. For surface sprays model deviated slightly from measurement.	no chemical analysis (aerosol size distributions were investigated)	model output
[139]	Berger_Preiß et. al.	Use of biocidal products (insect spprays and electro-vaporizer) in indoor areas - Exposure scenarios and exposure modeling	doi:10.1016/j.ijheh.2009.02.001	2009	SprayExpo	Model room experiments with five commercial insect sprays	NES=5 NM=5x3(repititions)=15	Own mesurements ; Respicon for aerosol concentration in respirable, thoracic, inhalable size fraction Complete size distribution of the spray droplets available	Reasonable agreement between measured and predicted time pattern (one example), Good agreement for concentration values for sprays with x50 values of the droplet spectrum smaller than 20µm; reasonable agreeent for x50-values above; conservative model predictions.	Tetramethrin Phenotrin Cyfluthrin PBO Pyrethrins Chlorpyrifos Bioallethrin	model output
[140]	Schinkel et al.	Cross-validation and refinement of the Stoffenmanager as a first tier exposure assessment tool for REACH	http://dx.doi.org/10.1136/oem.2008.045500	2010	Stoffenmanager	spraying of liquid substances (both low and high volatile)	NM = 112 for liquids; not further specified for spraying	STEAMbase (includes data used by Tielemans et al., 2008)	Stoffenmanager algorithms for handling of liquids were found to be sufficiently conservative. A good correlation between Stoffenmanager scores and exposure measurements was reported. The proportion of measurements above the 90th percentile estimates was 10% for all scenarios and 15% and 7% for the low-volatile and volatile scenarios, respectively.	alkyl dimethylbenzyl ammonium chloride, captan, isocyanates, organic solvents, formaldehyde, sodium hydroxide	Stoffenmanager scores
[76]	Vink et al.	Use of read-across and tiered exposure assessment in risk assessment under REACH - a case study on a phase-in substance	https://doi.org/10.1016/j.yrtph.2010.04.004	2010	ECETOC TRAv2	PROC 11: spraying for painting and coating with compressed air, airless and airmix	NM = 745 for spraying	MEGA database	Contextual Information were incomplete especially for substance concentration. Therefore the authors performed iterative model scenarios by varying the model input (ventilation, substance concentration, PPE, room volume). For ECETOC TRA an overestimation of exposure for all iterated model scenarios was found in comparison with the 90th percentile of the measurements.	1-methoxypropan-2-ol (PGME)	model output
					Stoffenmanager				Contextual Information were incomplete especially for substance concentration. Therefore the authors performed iterative model scenarios by varying the model input (ventilation, substance concentration, PPE, room volume). For Stoffenmanager modelled exposure levels were partly below, partly above measured values depending on iterative adjustments in comparison with the 90th percentile of the meas…		75th percentile (assumptions were already worst case)
[84]	Cresti et al.	Professional exposure to biocides: a comparison of human exposure models for surface disinfectants	https://doi.org/10.1504/IJENVH.2011.041329	2011	TNsG databased models ConsExpo 4.1	Professional disinfectant spraying	no measurements used	-	Only comparison of model results between ConsExpo 4.1 with other data based models; No comparison with experimental data; no conclusion could be drawn from study results	-	-
[108]	Schinkel et al.	Advanced REACH Tool (ART): Calibration of the mechanistic model	https://doi.org/10.1039/C1EM00007A	2011	ART	spraying scenarios are included in exposure scenario category "mists", explicitly mentioned are pesticide spraying (e.g. worker in a tractor cabin) and antifouling paint spraying	NES = 19 / 28 broad / detailed scenarios for mists; NM = 523 for mists; not further specified for spraying although most of mist data were stated to be for spray applications	data from archives of HSL, HSE (from National Exposure Database (NEDB)), IOM, TNO (also used for Stoffenmanager calibration and validation in the past), BAuA, Shell, GlaxoSmithKline (GSK) and data included in the Bayesian Exposure Assessment Toolkit (BEAT) and the Biocides Terchnical Notes of Guidance (TNsG)	In general, a good correlation between ART scores and exposure measurements was found. The 90% confidence GM exposures of a scenario was found to be within a factor between two and six of the measured GM exposure (depending upon the form of exposure). However, for exposure to mists, only 30% of the variance could be explained by ART model scores. It was stated, that most likely a lack of spray sp…	no information provided	ART scores
[6]	Koch et al.	Validation of an EDP assisted model for assessing inhalation exposure and dermal exposure during spraying processes	https://www.baua.de/DE/Angebote/Publikationen/Berichte/F2137.html	2012	SprayExpo (ConsExpo 4.1)	controlled laboratory experiments + field measurements: Various professional biocide spray applications, biocidal sprays, foggers and nebulizers	NM = 13 from field measurements NM = 26 from laboratory experiments	data collected for study	SprayExpo tended to more accurately predict the experimental air concentration levels. ConsExpo overestimated (somewhat) the concentrations for air space applications	Pyrethrins Permethrin Esbiothrin Piperonyl butoxide Cuprous oxide / cupric oxide Dysprosium acetate	model output
[14]	M. Tischer, U. Poppek	SprayExpo - Softwaretool zur Bewertung der inhalativen und dermalen Exposition bei Sprühprozessen. Expositionsabschätzung in der Praxis	Sicherheitsingenieur 44, 8-13.	2013	SprayExpo (ConsExpo 4.1)	Various professional biocide spray applications, biocidal sprays, foggers and nebulizers	publication on the results of Koch et al. (2012)		On average the exposure concentrations will be overestimated. The accuracy iswithin a factor of 4. For the dermal expsoure an underestimation has been observed, especially if the spraying activities results in accidental splashes, which cannot be correlated to the spraying process. If this is not the case the prediction is quite well /room spraying).
[73]	Hofstetter et al.	Evaluation of recommended REACH exposure modeling tools and near-field, far-field model assessing occupational exposure to toluene from spray paint	https://doi.org/10.1093/annhyg/mes062	2013	ECETOC TRAv2	PROC 11: spray painting	NES = 1 NM = 11	simulated exposure scenario in a controlled room	TRAv2 estimate was about 3.61 times higher than the mean of exposure measurements (8-h-TWA). It provides relatively precise and conservative estimates according to the level of detail of the model.	toluene	model output
					ART v1.0				ART estimate was about 2.92 times higher than the mean of exposure measurements (8-h-TWA). It provides relatively precise and conservative estimates according to the level of detail of the model		50th percentile (8-h-TWA)
[90]	Landberg et al.	Comparison and Evaluation of Multiple Users’ Usage of the Exposure and Risk Tool: Stoffenmanager 5.1	https://doi.org/10.1093/annhyg/mev027	2015	Stoffenmanager v5.1	spray painting (painting chassis, painting locomotive)	NES = 4 at one company NM = 13 for spraying	data collected for study	Comparison of measured median values with 90th percentile model output: For the spraying scenarios, model outcomes for two scenarios were well above the measured median values, one scenario was below. For a further scenario, no measured values were available.	xylene, hexamethylene diisocyanate (HDI)	90th percentile
[141]	Lamb et al.	Evaluation of Tier 1 Exposure Assessment Models under REACH (eteam) Project -Substudy Report on External Validation Exercise	Dortmund: Bundesanstalt für Arbeitsschutz und Arbeitsmedizin 2015. 159 p., projectnumber: F 2303; https://www.baua.de/dok/6914122	2015	ECETOC TRAv2, TRAv3	PROC 7 (industrial spraying) PROC 11 (non-industrial spraying)	single measurements: NM = 269 for spraying of non-volatile liquids NM = 236 for spraying of volatile liquids additional aggregated data: NES = 1 + 28 for spraying NM = 7 + 28 for spraying	data from 11 providers (single measurements from 9 providers, aggregated data from 2 providers)	For PROC 7, both versions of ECETOC TRA underestimated exposure in a larger number of cases for volatile substances (62% for ECETOC TRA v2; 74% for ECETOC TRA v3 measurements above tool estimate). For PROC 11, both ECETOC TRA v2 and v3 estimated sufficiently conservative for volatile substances (no measurements above tool estimates). No spray-specific evaluation was provided for additional aggreg…	no information provided	model output
					Stoffenmanager v4.5				For PROC 7, Stoffenmanager (90th percentile) estimates sufficiently conservative for non-volatile liquids. For volatile liquids, Stoffenmanager was considered to be sufficiently conservative as 6 % of the measurements were above tool estimates (90th percentile). For PROC 11, Stoffenmanager was considered to be not sufficiently conservative as 17 % of the measurements were above tool estimates (90…		75th (not evaluated PROC-specific) and 90th percentile
[80]	Oltmanns et al	Consumer exposure modelling under REACH: Assessing the defaults	https://doi.org/10.1016/j.yrtph.2015.04.013	2015	ECETOC TRA (consumer) AISE REACT ESIG EGRET	Waterborne latex wallpaint - spray can glas cleaner spray	no measurements used	-	Only comparison of model results between spraying model of ConsExpo and lower tier models like the consumer version of ECETOC TRA, REACT, EGRET. No comparison with experimental data; Lower tier models in general provide more conservative estimates than the spraying model of ConsExpo	-	-
[24]	Van Tongeren et al.	Validation of lower tier exposure tools used for REACH: Comparison of tools estimates with available exposure measurements	https://doi.org/10.1093/annweh/wxx056	2017	ECETOC TRAv2, TRAv3	peer-reviewed publication on the results of Lamb et al., 2015
[142]	Ishii et al.	Evaluation of the ECETOC TRA model for workplace inhalation exposure to ethylbenzene in Japan	https://doi.org/10.1016/j.jchas.2016.03.003	2017	ECETOC TRA	PROC 7: industrial spraying (spray painting, air gun spraying) mostly indoors	NM = 47 for spraying	data collected by the Japanese government during two past exposure field surveys and data collected for this study	In this study, ECETOC TRA modelled exposure values underestimated measured 8-h-average exposure values in 5 of 47 cases (single measurements) in PROC 7. Of these, values exceeding 20 ppm were observed in 10 cases (8-h-average exposure). For 4 of these 10 cases the model results exceeded the measured levels. Modelled exposure levels below measured values all occurred as part of the "hull block pai…	ethylbenzene	model output
[143]	Landberg et al.	A study of the validity of two exposure assessment tools: Stoffenmanager and the Advanced REACH Tool	https://doi.org/10.1093/annweh/wxx008	2017	Stoffenmanager v5.1	spray painting (locomotive, chassis); spraying of plastic and primer on boats	NES = 5 at three companies NM = 27 for spraying	data from Landberg et al., 2015; additional data collected for study	For spraying scenarios, model outcomes for two scenarios were above the measured geometric mean values, three scenarios were below.	xylene, hexamethylene diisocyanate (HDI), styrene	50th percentile
					ART v1.5				For spraying scenarios, model outcomes for two scenarios were above the measured geometric mean values, three scenarios were below.
[77]	Spinazze et al.	Accuracy evaluation of three modelling tools for occupational exposure assessment	https://doi.org/10.1093/annweh/wxx004	2017	ECETOC TRA v3.1	PROC 7: gel coating spraying (wind turbine and boat manufacturing) PROC 10: bathroom cleaning by spraying and wiping PROC 11: spraying of pesticides	NES = 6 for pesticide spraying NES = 3 for other spray scenarios	data from - Bello A, Quinn MM, Milton DK et al. (2013) Determinants of exposure to 2-butoxyethanol from cleaning tasks: a quasiexperimental study. Ann Occup Hyg; 57: 125–35 - Cao L, Chen B, Zheng L et al. (2015) Assessment of potential dermal and inhalation exposure of workers to the insecticide imidacloprid using whole-body dosimetry in China. J Environ Sci (China); 27: 139–46 - Carlo RV, Feng H…	Modelled exposure values by ECETOC TRA appeared to be inadequate and unrealistically high according to pesticide spray application scenarios (measurements as 8-h-TWA). The authors stated that ECETOC TRA is not suitable for chemicals with extremely low volatility.	2-butoxyethanol, styrene, malathion, chlorpyrifos, imidacloprid, penconazole, propiconazole	75th percentile (8-h-TWA)
					Stoffenmanager v6				Stoffenmanager was the most robust tool against uncertainties in model input compared to 8-h-TWA measurement values. The authors recommended to use the tool in cases where the model input information are uncertain or difficult to interpret.		90th percentile (8-h-TWA)
					ART v1.5				The authors stated, that ART may best be used when the exposure scenarios to be assessed are well-documented. The 90th percentile estimate of ART tended to underestimate exposure for spraying of pesticides compared to 8-h-TWA measurement values.		90th percentile (8-h-TWA)
[85]	Marquart et al.	Validation of the dermal exposure model in ECETOC TRA	https://doi.org/10.1093/annweh/wxx059	2017	ECETOC TRA v3.1	PROC 7 and PROC 11 (spraying of pesticides and biocides partly included)	PROC 7 ( liquid substances and solid substances used in liquids): NES = 6 NM = 566 PROC 11 (liquid substances and solid substances used in liquids): NES = 17 NM = 260	data from 35 reports and publications and data from 3 industry partners	For spraying of liquid substances and solid substances in liquids, ECETOC TRA overestimated the 75th percentile of the measured exposures. Only for spraying of liquid substances in PROC 11 was the exposure estimated by the model higher than the 75th percentile of the corresponding measured value in one of six cases.	no information provided	75th percentile
[144]	Savic et al.	Comparing the Advanced REACH Tool´s (ART) estimates with Switzerland´s occupational exposure data	https://doi.org/10.1093/annweh/wxx069	2017	ART	no information provided	NM = 47 for surface spraying of volatile substances	data from exposure surveys at workplaces in Switzerland between 2003 and 2012 conducted by Swiss National Accident Insurance Fund (Schweizerische UnfallVersicherungsAnstalt, SUVA)	Due to sufficient conservatism, the authors suggested to use the 90% confidence interval (CI) of the 90% percentile. In general, ART was observed to overestimate lower exposures and underestimate higher ones. Furthermore, with the ART model 49% of the variance for volatile substances with vapour pressure >= 10 Pa could be explained. Due to the small number of measurements, no conclusion could be …	no information provided	90th CI of 50th and 90th percentile
[74]	Landberg et al.	Evaluation of risk assessment approaches of occupational chemical exposures based on models in comparison with measurements	https://doi.org/10.1016/j.ssci.2018.06.006	2018	ECETOC TRA v3	see Landberg et al., 2017	see Landberg et al., 2017 (PROC 7)	data from Landberg et al., 2017	According to the authors, the results for ECETOC TRA in this study should be interpreted with caution, as exposure of aerosol mists is stated by ECHA to be outside the scope of ECETOC TRA. For spraying scenarios, model outcomes for two scenarios were above the measured geometric mean values, three scenarios were below. ECETROC TRA was the least conservative model in this validation study.	see Landberg et al., 2017	model output
					Stoffenmanager v5.1				Comparison of measured geometric mean values with 90th percentile model output: For spraying scenarios, model outcomes for three scenarios were above the measured geometric mean values, two scenarios were below.		90th percentile
					ART v1.5				Comparison of measured geometric mean values with 90th percentile model output: For spraying scenarios, model outcomes of ART for all scenarios were above the measured geometric mean values. Model outcomes of ART B for four scenarios were above the measured geometric mean value, one was below. In this study, ART and ART B were the most conservative models.		90th percentile
[82]	Park et al	Comparison of modeled estimates of inhalation exposure to aerosols during use of consumer spray products	https://doi.org/10.1016/j.ijheh.2018.05.005	2018	ECETOC TRA (consumer), CEM, Spray Expo ConsExpoWeb, ConsExpo nano model	controlled laboratory experiment: nano-spray; air deodorizer	NES = 4 for spraying NM = 10 for spraying	data collected for study	Authors found that models predicted short-time concentrations (first 10 min.) well, but deviate from experiment for measurement times up to 1 hour. Study contains some incosistencies, however.	nano-silver (AgNP)	model output
[145]	LeBlanc et al.	Comparison of the near field/far field model and the advanced reach tool (ART) model V1.5: exposure estimates to benzene during parts washing with mineral spirits	https://doi.org/10.1016/j.ijheh.2017.10.016	2018	ART v1.5	parts washing with mineral spirits including spraying with manual hand-spray nozzle attachment (multiple task scenario)	NES = 1 multiple task scenario NM = 1 as a combination of a personal sample and a sample above the tank	data - from Fedoruk, M.J., Bronstein, R., Kerger, B., 2003. Benzene exposure assessment for use of a mineral spirits-Based degreaser. Appl. Occup. Environ. Hyg. 18 (10).	Comparison of a single measurement data point to the 50th, 75th, 90th and 95th percentile model output: The measurement value represents the median of the modelled exposure.	benzene	50th, 75th, 90th and 95th percentile
[78]	Lee et al.	Comparison of quantitative exposure models for occupational exposure to organic solvents in Korea	https://doi.org/10.1093/annweh/wxy087	2019	ECETOC TRAv3.1	PROC 7: spraying in cleaner, spraying solvent	NES = 51 exposure situations NM = 390; not further specified for spraying, number of spraying scenarios not clearly determinable from present publication	data from - Lee S, Kim H, Lim H et al. (2006) A study on revision of Korean occupational exposure limits (Trichloroethylene). Ulsan, Republic of Korea: Korea Occupational Safety and Health Agency (KOSHA). - Byun S, Kim Y, Choi J. (2005b) A study on revision of Korean occupational exposure limits (1,1-Dichloro-1- fluoroethane). Sejong, Republic of Korea: Ministry of Employment and Labour (MoEL). -…	On the whole, the model predictions estimated by ECETOC TRA showed a low level of conservatism compared to 75th percentile of measurements. ECETOC TRA tended to overestimate lower exposures and underestimate higher ones.	spraying scenarios are not clearly assignable, thus substances are also not clearly assignable	75th percentile
					Stoffenmanager v7.0				On the whole, Stoffenmanager was the most balanced model (good accuracy, high correlation, medium conservatism) compared to GM and 90th percentile of measurements. Stoffenmanager tended to overestimate lower exposures and underestimate higher ones.		50th and 90th percentile
					ART v1.5				In the supplementary material, the activity class "spray application of liquids" is not documented for any ART model run. However, in the publication it is stated that spray activities are included and for the same measurements ECETOC TRA PROC 7 was chosen. on the whole, ART was the most accurate and precise model with medium conservatism compared to GM and 90th percentile of measurements. ART te…		50th and 90th percentile
[71]	Lee et al.	Evaluation of exposure assessment tools under REACH: Part I: Tier 1 Tools	https://doi.org/10.1093/annweh/wxy091	2019	ECETOC TRAv2, TRAv3	PROC 7: paint spraying, primer application in paint bay area, stripper spraying application in strip bay area, hardener spraying application in piant bay area PROC 11: spot removing tasks	NES = 7 for spraying NM = 19 for spraying	data from exposure surveys at workplaces in the USA between 2012 and 2015 conducted by the National Institute for occupational Safety and Health (NIOSH)	TRAv3 was less conservative than TRAv2. Only few measurements were available for PROC 7 and 11. For both v3 and v2, 25 % of the measurements for liquids with vapour pressure > 10 Pa were above modelled exposure in PROC 7 and in PROC 11 no measurements were higher than the modelled exposure.	butylal, PCBTF , Cr(VI), HDI	model output
[72]	Lee et al.	Evaluation of Exposure Assessment Tools under REACH: Part II—Higher Tier Tools	https://doi.org/10.1093/annweh/wxy098	2019	Stoffenmanager v4.5	see Lee et al., 2018	see Lee et al., 2018	see Lee et al., 2018	Due to a small sample size for spraying, a separate statistical analysis was not performed. Overall the authors found that Stoffenmanger predicts exposure in an reasonably accurate and robust way with 46%, 22% and 15 % of estimates above measurements for the 50th, 75th and 90% percentile.	see Lee et al., 2018	50th percentile 90th percentile
					ART v1.5				Due to a small sample size for spraying, a separate statistical analysis was not performed. However, the few data for spraying indicated the same trend as found for the overall dataset. The authors suggest to use the 90% confidence interval of the 90% percentile as they found that ART underestimated the exposure variance.		50th percentile 90th percentile upper value of 90% CI of the 90th percentile
[3]	McNally et al.	Calibration of the Dermal Advanced REACH Tool (dART) Mechanistic Model	https://doi.org/10.1093/annweh/wxz027	2019	dART	antifouling spraying, car body spraying, spray cleaning foam, knapsack motorised spraying, spraying with low pressure lance (plant protection, insecticides), spraying with high pressure lance, boom spraying in semi-closed and closed cabin, fogging	NES = 19 for spraying NM = 231 for spraying	data from HSE guidance document EH74/3. Delgado P., Porcel J., Abril I., Torres N., Teran A., Zugasti A. (2004) Potential Dermal Exposure during the Painting Process in Car Body Repair Shops. Ann. Occup. Hyg.; 48(3): 229-236. Hughson G.W. and Aitken R.J. (2004) Determination of Dermal Exposures During Mixing, Spraying and Wiping Activities. Ann. Occup. Hyg.; 48(3): 245-256. RISKOFDERM 2003a Deliv…	The dART approach and scores seem to be consistent with the investigated activities including spraying. The data was mainly used for calibration of the model. The calibration showed that one or two mass transfer processes may be dominant for a given activity and that the deposition route is only important for spraying. For the spraying scenarios, the modelled and measured values used for calibrat…	no information provided	geometric mean
[46]	Goede et al.	The dermal ART model: current developments and testing	Presentation at: OEESC Dublin 2019, Session 2a - Occupational Exposure https://www.oeesc.com/oeesc-2019-presentations/	2019	dART	see Meyer et al., 2020	see Meyer et al., 2020	data from BAuA project F2349 (SysDEA)	The modelled expoxure with dART was slightly higher compared to sysDEA measurement value for spraying (exact statistical measurement value not provided). Compared to the other investigated models in the study, dART estimate was least conservative. Separating sysDEA data by viscosity resulted in slight underestimations for high viscosity liquids and slight overestimation for low viscosity liquids.	see Meyer et al., 2020	GM
					ECETOC TRA				The modelled expoxure with ECETOC TRA was highly conservative compared to sysDEA measurement value for spraying (exact statistical measurement value not provided)		75th percentile
					RISKOFDERM				The modelled expoxure with RISKOFDERM was of medium conservatism compared to sysDEA measurement value for spraying (exact statistical measurement value not provided).		median
[12]	Clausen et al.	Biocidal spray product exposure: Measured gas, particle, and surface concentrations compared with spray model simulations.	https://doi.org/10.1080/15459624.2019.1689247	2020	ConsExpoWeb	controlled laboratory experiment: biocidal sprays	NES = 3 for spraying NM = 7 for spraying	data collected for study	ConsExpo underestimates peak concentration by at least a factor two but also underestimates gravitational settling substantially	Pyrethrum extract Permethrin Piperonyl butoxide λ-Cyhalotrin Benzalkonium chlorides	model output
[26]	Delmaar, C., Meesters, J	Modeling consumer exposure to spray products: an evaluation of the ConsExpo Web and ConsExpo nano models with experimental data.	https://doi.org/10.1038/s41370-020-0239-x	2020	ConsExpoWeb, ConsExpo nano	biocidal, personal care, cleaning sprays	NM = 19 for spraying	data from - Berger-Preiss et al.:Use of biocidal products(insect sprays and electro-vaporizer)in indoor areas—exposure scenarios and exposure modeling. Int J Hyg Environ Health. 2009;212:505–18. - Chen et al.:Nanoparticles-containing spray can aerosol: characterization, exposure assessment, and generator design. Inhal Toxicol. 2010;22:1072–82. - Danish EPA: DEPA, Biocides in Spray Products. Pesti…	ConsExpo generally within uncertainty margin of the experimental observations. Short-term (i.e. first few minutes) air concentrations tended to be under-estimated by the model, indicating that the complete mixing of air assumption may be inaccurate at those time scales.	Amisia d-tetramethrin Amisia d-phenothrin paral pyrethrins paral PBO Blattanex (old) cyfluthrin Blattanex (new) d-tetramethrin Blattanex (new) cyfluthrin Contra chlorpyriphos Contra bioallethrin nano TiO2 permethrin pyrethrin piperonyl butoxide nano Ag	model output
[87]	Meyer et al.	Systematic analysis of dermal exposure to hazardous chemical agents at the workplace (SysDEA) – Project report II	10.21934/baua:bericht20201001	2020	RISKOFDERM	controlled laboratory experiments: surface spraying (walls) with HVLP spray gun connected to mobile air compressor device	NES = 2 for spraying (low and high viscosity liquids) NM = 64 (4 volunteers x 4 repetitions x 2 sets of dermal measuremen x 2 viscosities) for spraying	data collected for the study but with the aim to compare dermal measurement methods	Estimates of the RISKOFDERM model (both percentiles) were above the corresponding measured exposure values. The results should be interpreted with caution, as the sysDEA project only examined controlled test room situations and not real workplaces.	Tinopal SWN	75th and 90th percentile
[79]	Lee et al.	Evaluation of Stoffenmanager and a New Exposure Model for Estimating Occupational Exposure to Styrene in the Fiberglass Reinforced Plastics Lamination Process	https://doi.org/10.3390/ijerph17124486	2020	Stoffenmanager v8.2	PROC 7: spraying and coating in fiberglass reinforced plastics lamination process (ships, automotive products and repair parts, storage tanks, sluices)	NES = 1 for spraying and coating NM = 137 for spraying and coating	data from - Park, J.-J.; Choi, S. Characteristics of Workers’ Exposure to Styrene in Fiberglass-Reinforced Plastics Laminating Process. Master’s Thesis, Daegu Catholic University, Daegu, Korea, 2012. - Choi, S.; Jeong, Y. Exposure to Styrene in the Lamination Processes with Fiberglass-Reinforced Plastics: Health Diagnosis Case Report. J. Korean Soc. Occup. Environ. Hyg. 2015, 25, 126–133. - Shin,…	Stoffenmanager accurately estimated inhalation exposure to styrene for the given situations in FRP lamination process (spraying and coating) in comparison with GM and 90th percentile of exposure measurements. Slight underestimations occurred. Also a systematic tendency to overestimate low exposure and underestimate high exposure was observed.	Styrene	50th and 90th percentile
[83]	Park and Lee	Feasibility Evaluation of Computational Fluid Dynamics Approach for Inhalation Exposure Assessment: Case Study for Biocide Spray	https://doi:10.3390/app11020634	2021	ConsExpo, ConsExpo nano	controlled release of airsprace biocidal spray, Computational Fluid Dynamics (CFD) simulation	N=1 A single scenario was simulated and measured	data collected in the study		Unspecified biocidal product	Complete time series of the nominal air concentration in a single experiment

## Sheet: References
Table S4: References
3	McNally, K.; Gorce, J.-P.; Goede, H.A.; Schinkel, J.; Warren, N. Calibration of the dermal advanced reach tool (dART) mechanistic model. Ann. Work Expo. Health 2019, 63, 637–650.
4	Koch, W.; Berger-Preiß, E.; Boehncke, A.; Könnecker, G.; Mangelsdorf, I. Arbeitsplatzbelastungen bei der Verwendung von Biozidprodukten—Teil 1. Inhalative und Dermale Expositionsdaten für das Versprühen von Flüssigen Biozidprodukten; Bundesanstalt für Arbeitsschutz und Arbeitsmedizin: Dortmund, Germany, 2004.
6	Koch, W.; Behnke, W.; Berger-Preiß, E.; Kock, H.; Gerling, S.; Hahn, S.; Schröder, K. Validation of an EDP Assisted Model for Assessing Inhalation Exposure and Dermal Exposure during Spraying Processes; Bundesanstalt für Arbeitsschutz und Arbeitsmedizin: Dortmund, Germany, 2012.
9	Großkopf, C.; Martin, S.; Mielke, H.; Westphal, D.; Hamey, P.; Bouneb, F.; Rautmann, D.; Erdtmann-Vourliotis, M.; IVA Expert Committee for Operator Safety; ECPA Occupational and Bystander Exposure Expert Group; et al. Joint Development of a New Agricultural Operator Exposure Model; Federal Institute for Risk Assessment (BfR): Berlin, Germany, 2013.
12	Clausen, P.A.; Morck, T.A.; Jensen, A.C.O.; Schou, T.W.; Kofoed-Sorensen, V.; Koponen, I.K.; Frederiksen, M.; Detmer, A.; Fink, M.; Norgaard, A.W.; et al. Biocidal spray product exposure: Measured gas, particle, and surface concentrations compared with spray model simulations. J. Occup. Environ. Hyg. 2020, 17, 15–29.
14	Tischer, M.; Poppek, U. Sprayexpo—Softwaretool zur Bewertung der inhalativen und dermalen Exposition bei Sprühprozessen. Expositionsabschätzung in der Praxis. Sicherheitsingenieur 2013, 44, 8–13.
19	Flynn, M.R.; Koto, Y.; Fent, K.; Nylander-French, L.A. Modeling dermal exposure—An illustration for spray painting applications. J. Occup. Environ. Hyg. 2006, 3, 475–480.
21	ECHA. Guidance on Information Requirements and Chemical Safety Assessment—Chapter R.15: Consumer Exposure Assessment. Available online: https://www.echa.europa.eu/documents/10162/13632/information_requirements_r15_en.pdf (accessed on 09 June 2021).
23	Delmaar, J.E.; Bremmer, H.J. The ConsExpo Spray Model—Modelling and Experimental Validation of the Inhalation Exposure of Consumers to Aerosols from Spray Cans and Trigger Sprays; Rijksinstituut voor Volksgezondheid en Milieu (RIVM): Utrecht, The Netherlands, 2009.
24	Van Tongeren, M.; Lamb, J.; Cherrie, J.W.; MacCalman, L.; Basinas, I.; Hesse, S. Validation of lower tier exposure tools used for reach: Comparison of tools estimates with available exposure measurements. Ann. Work Expo. Health 2017, 61, 921–938.
25	Mostert, V.; Bonifay, S.; Dobe, C.; Fliege, R.; Krass, J.; Vosswinkel, R.; Wormuth, M. REACH worker exposure model for co-formulants used in plant protection products. Ann. Work Expo. Health 2019, 63, 54–67.
26	Delmaar, C.; Meesters, J. Modeling consumer exposure to spray products: An evaluation of the ConsExpo web and ConsExpo nano models with experimental data. J. Expo. Sci. Environ. Epidemiol. 2020, 30, 878–887.
27	Großkopf, C.; Martin, S.; Mielke, H.; Hamey, P.; Mercier, T.; Bouneb, F.; Abril Muñoz, I.; Machera, K.; Rautmann, D.; Erdtmann-Vourliotis, M.; et al. Joint Development of a New Greenhouse Agricultural Operator Exposure Model for Hand-Held Application; Federal Institute for Risk Assessment (BfR): Berlin, Germany, 2015.
31	Fransman, W.; van Tongeren, M.; Cherrie, J.W.; Tischer, M.; Schneider, T.; Schinkel, J.; Kromhout, H.; Warren, N.; Goede, H.; Tielemans, E. Advanced reach tool (ART): Development of the mechanistic model. Ann. Occup. Hyg. 2011, 55, 957–979.
32	Tielemans, E.; Warren, N.; Fransman, W.; van Tongeren, M.; McNally, K.; Tischer, M.; Ritchie, P.; Kromhout, H.; Schinkel, J.; Schneider, T.; et al. Advanced REACH Tool (ART): Overview of version 1.0 and research needs. Ann. Occup. Hyg. 2011, 55, 949–956.
34	Savic, N.; Racordon, D.; Buchs, D.; Gasic, B.; Vernez, D. Trexmo: A translation tool to support the use of regulatory occupational exposure models. Ann. Occup. Hyg. 2016, 60, 991–1008.
36	Brouwer, D.H.; Semple, S.; Marquart, J.; Cherrie, J.W. A dermal model for spray painters. Part I: Subjective exposure modelling of spray paint deposition. Ann. Occup. Hyg. 2001, 45, 15–23.
37	Semple, S.; Brouwer, D.H.; Dick, F.; Cherrie, J.W. A dermal model for spray painters. Part II: Estimating the deposition and uptake of solvents. Ann. Occup. Hyg. 2001, 45, 25–33.
38	A.I.S.E. Consumer Safety Exposure Assessment. Available online: https://www.aise.eu/our-activities/regulatory-context/reach/consumer-safety-exposure-assessment.aspx (accessed on 09 June 2021).
39	HERA. Human & Environmental Risk Assessment on Ingredients of Household Cleaning Products—Guidance Document Methodology. Available online: https://www.heraproject.com/Library.cfm (accessed on 09 June .2021).
40	Großkopf, C.; Mielke, H.; Bloch, D.; Martin, S. Update of the Greenhouse Agricultural Operator Exposure Model—Amendment to Project Report 01/2016; Federal Institute for Risk Assessment (BfR): Berlin, Germany, 2020.
41	Goede, H.; Spaan, S.; Oosterwijk, T.; Marrufo, N.; Charistou, A.; Roelofs, V.; Butler-Ellis, C.; Glass, R.; Machera, K.; Kennedy, M.; et al. Technical Report WP1: Operator exposure: Boom spraying, mixing/loading, orchard spraying and hand held applications. In BROWSE: Bystanders, Residents, Operators and Workers Exposure Models for Plant Protection Products; Seventh Framework Programme; Theme: En…
42	Ngoc, K.D.; van den Berg, E. Work package 2: Completed worker exposure models for final scenarios; In BROWSE: Bystanders, Residents, Operators and Workers Exposure Models for Plant Protection Products; Food and Environment Research Agency: London, UK, 2014; p. 64.
43	Butler Ellis, C.; van den Berg, E.; Kennedy, M.; van de Zande, J.; Fragkoulis, G.; O’Sullivan, C.; Jacobs, C.; Trevisan, M. Work package 3: Models of exposure to agricultural pesticides for bystanders and residents. In BROWSE: Bystanders, Residents, Operators and Workers Exposure Models for Plant Protection Products; Seventh Framework Programme; Theme: Environment (Including Climate Change); Food…
44	EPA. Consumer Exposure Model (CEM) Version 2.1—User Guide. Available online: https://www.epa.gov/tsca-screening-tools/cem-consumer-exposure-model-download-and-install-instructions (accessed on 09 June 2021).
45	Delmaar, J.E.; Schuur, A.G. Consexpo Web. Consumer Exposure Models—Model Documentation: Update for Consexpo Web 1.0.2. Consexpo Web. Consumenten Blootstelling Modellen—Documentatie: Actualisatie naar Aanleiding van Nieuwe Mogelijkheden in Consexpo Web—Versie 1.0.2; Rijksinstituut voor Volksgezondheid en Milieu RIVM: Utrecht, The Netherlands, 2017.
46	Goede, H.; McNelly, K.; Gorce, J.-P.; Franken, R.; Marquardt, H.; Warren, N.; Fransmann, W.; Tischer, M.; Schinkel, J. The dermal ART model: Current developments and testing. In OEECS; British Occupational Hygiene Society (BOHS): Derby, UK, 2019.
47	Goede, H.A.; McNally, K.; Gorce, J.-P.; Marquart, H.; Warren, N.D.; Fransman, W.; Tischer, M.; Schinkel, J. Dermal Advanced REACH Tool (dART)—Development of a dermal exposure model for low-volatile liquids. Ann. Work. Expo. Health 2019, 63, 624–636.
48	Money, C.D.; Jacobi, S.; Penman, M.G.; Rodriguez, C.; De Rooij, C.; Veenstra, G. The ECETOC approach to targeted risk assessment; lessons and experiences relevant to REACH. J. Expo. Sci. Environ. Epidemiol. 2007, 17, S67–S71.
49	ECETOC TR 93. Targeted Risk Assessment. Available online: https://www.ecetoc.org/publication/tr-093-targeted-risk-assessment/ (accessed on 09 June 2021).
50	ECETOC TR 107. Addendum to ECETOC Targeted Risk Assessment Technical Report No. 93. Available online: https://www.ecetoc.org/publication/tr-107-addendum-to-ecetoc-targeted-risk-assessment-technical-report-no-93/ (accessed on 09 June 2021).
51	ECETOC TR 114. ECETOC TRA Version 3: Background and Rationale for the Improvements. Available online: https://www.ecetoc.org/publication/tr-114-ecetoc-tra-version-3-background-and-rationale-for-the-improvements/ (accessed on 09 June 2021).
52	ECETOC TR 124. Addendum to TR114: Technical Basis for the TRA v3.1. Available online: https://www.ecetoc.org/publication/tr-124-addendum-to-tr114-technical-basis-for-the-tra-v3–1/ (accessed on 09 June 2021).
53	ECETOC TR 131. Targeted Risk Assessment: Further Explanation of the Technical Basis of the TRA v3.1. Available online: https://www.ecetoc.org/publication/tr-131-targeted-risk-assessment-explanation-technical-basis-tra-v3–1/ (accessed on 09 June 2021).
54	Zaleski, R.T.; Qian, H.; Zelenka, M.P.; George-Ares, A.; Money, C. European solvent industry group generic exposure scenario risk and exposure tool. J. Expo. Sci. Environ. Epidemiol. 2014, 24, 27–35.
55	Vetter, D. MEASE Documentation & Changelog. Available online: https://www.ebrc.de/industrial-chemicals-reach/projects-and-references/mease.php (accessed on 09 June 2021).
56	Marquart, H.; Warren, N.D.; Laitinen, J.; van Hemmen, J.J. Default values for assessment of potential dermal exposure of the hands to industrial chemicals in the scope of regulatory risk assessments. Ann. Occup. Hyg. 2006, 50, 469–489.
57	Warren, N.D.; Marquart, H.; Christopher, Y.; Laitinen, J.; van Hemmen, J.J. Task-based dermal exposure models for regulatory risk assessment. Ann. Occup. Hyg. 2006, 50, 491–503.
58	Tielemans, E.; Noy, D.; Schinkel, J.; Heussen, H.; van der Schaaf, D.; West, J.; Fransman, W. Stoffenmanager exposure model: Development of a quantitative algorithm. Ann. Occup. Hyg. 2008, 52, 443–454.
59	Marquart, H.; Heussen, H.; Le Feber, M.; Noy, D.; Tielemans, E.; Schinkel, J.; West, J.; van der Schaaf, D. ‘Stoffenmanager’, a web-based control banding tool using an exposure process model. Ann. Occup. Hyg. 2008, 52, 429–441.
60	Van de Ven, P.; Fransman, W.; Schinkel, J.; Rubingh, C.; Warren, N.; Tielemans, E. Stoffenmanager exposure model: Company-specific exposure assessments using a Bayesian methodology. J. Occup. Environ. Hyg. 2010, 7, 216–223.
61	TNsG. Technical Notes for Guidance: Human Exposure to Biocidal Products—Guidance on Exposure Estimation. Available online: https://echa.europa.eu/documents/10162/16960215/bpd_guid_tnsg+human+exposure+2002_en.pdf/af2020f7–6cd2–471a-8cf2-efd1a0500fa8 (accessed on 09 June 2021).
62	TNsG. Human Exposure to Biocidal Products—Technical Notes for Guidance. Available online: https://echa.europa.eu/documents/10162/16960215/bpd_guid_tnsg-human-exposure-2007_en.pdf (accessed on 09 June 2021).
63	EFSA. Guidance on the assessment of exposure of operators, workers, residents and bystanders in risk assessment for plant protection products. EFSA J. 2014, 12, 3874.
71	Lee, E.G.; Lamb, J.; Savic, N.; Basinas, I.; Gasic, B.; Jung, C.; Kashon, M.L.; Kim, J.; Tischer, M.; van Tongeren, M.; et al. Evaluation of exposure assessment tools under REACH: Part I—Tier 1 tools. Ann. Work Expo. Health 2019, 63, 218–229.
72	Lee, E.G.; Lamb, J.; Savic, N.; Basinas, I.; Gasic, B.; Jung, C.; Kashon, M.L.; Kim, J.; Tischer, M.; van Tongeren, M.; et al. Evaluation of exposure assessment tools under REACH: Part II—Higher tier tools. Ann. Work Expo. Health 2019, 63, 230–241.
73	Hofstetter, E.; Spencer, J.W.; Hiteshew, K.; Coutu, M.; Nealley, M. Evaluation of recommended REACH exposure modeling tools and near-field, far-field model in assessing occupational exposure to toluene from spray paint. Ann. Occup. Hyg. 2013, 57, 210–220.
74	Landberg, H.E.; Westberg, H.; Tinnerberg, H. Evaluation of risk assessment approaches of occupational chemical exposures based on models in comparison with measurements. Saf. Sci. 2018, 109, 412–420.
76	Vink, S.R.; Mikkers, J.; Bouwman, T.; Marquart, H.; Kroese, E.D. Use of read-across and tiered exposure assessment in risk assessment under REACH—A case study on a phase-in substance. Regul. Toxicol. Pharmacol. 2010, 58, 64–71.
77	Spinazzè, A.; Lunghini, F.; Campagnolo, D.; Rovelli, S.; Locatelli, M.; Cattaneo, A.; Cavallo, D.M. Accuracy evaluation of three modelling tools for occupational exposure assessment. Ann. Work Expo. Health 2017, 61, 284–298.
78	Lee, S.; Lee, K.; Kim, H. Comparison of quantitative exposure models for occupational exposure to organic solvents in Korea. Ann. Work Expo. Health 2019, 63, 197–217.
79	Lee, S.; Choi, S.; Lee, K. Evaluation of Stoffenmanager and a new exposure model for estimating occupational exposure to styrene in the fiberglass reinforced plastics lamination process. Int. J. Environ. Res. Public Health 2020, 17, 4486.
80	Oltmanns, J.; Neisel, F.; Heinemeyer, G.; Kaiser, E.; Schneider, K. Consumer exposure modelling under REACH: Assessing the defaults. Regul. Toxicol. Pharmacol. 2015, 72, 222–230.
81	Eickmann, U.; Eickmann, J.; Tischer, M. Exposure to sprays—Comparison of the available exposure models. Gefahrst. Reinhalt. Luft 2007, 67, 305–318.
82	Park, J.; Yoon, C.; Lee, K. Comparison of modeled estimates of inhalation exposure to aerosols during use of consumer spray products. Int. J. Hyg. Environ. Health 2018, 221, 941–950.
83	Park, D.; Lee, J.H. Feasibility evaluation of computational fluid dynamics approach for inhalation exposure assessment: Case study for biocide spray. Appl. Sci. 2021, 11, 634.
84	Cresti, R.; Cabella, R.; Attias, L.; Rubbiani, M. Professional exposure to biocides: A comparison of human exposure models for surface disinfectants. Int. J. Environ. Health 2011, 5, 221–245.
85	Marquart, H.; Franken, R.; Goede, H.; Fransman, W.; Schinkel, J. Validation of the dermal exposure model in ECETOC TRA. Ann. Work Expo. Health 2017, 61, 854–871.
87	Meyer, J.; Poppek, U.; Roitzsch, M.; Rother, D.; Schlüter, U. SysDea: Systematic Analysis of Dermal Exposure to Hazardous Chemical Agents at the Workplace (SysDea)—Project Report II; Bundesanstalt für Arbeitsschutz und Arbeitsmedizin: Dortmund, Germany, 2020.
90	Landberg, H.E.; Berg, P.; Andersson, L.; Bergendorf, U.; Karlsson, J.-E.; Westberg, H.; Tinnerberg, H. Comparison and evaluation of multiple users’ usage of the exposure and risk tool: Stoffenmanager 5.1. Ann. Occup. Hyg. 2015, 59, 821–835.
108	Schinkel, J.; Warren, N.; Fransman, W.; van Tongeren, M.; McDonnell, P.; Voogd, E.; Cherrie, J.W.; Tischer, M.; Kromhout, H.; Tielemans, E. Advanced reach tool (ART): Calibration of the mechanistic model. J. Environ. Monit. 2011, 13, 1374–1382.
119	Tickner, J.; Friar, J.; Creely, K.S.; Cherrie, J.W.; Pryde, D.E.; Kingston, J. The development of the EASE model. Ann. Occup. Hyg. 2005, 49, 103–110.
120	Creely, K.S.; Tickner, J.; Soutar, A.J.; Hughson, G.W.; Pryde, D.E.; Warren, N.D.; Rae, R.; Money, C.; Phillips, A.; Cherrie, J.W. Evaluation and further development of EASE model 2.0. Ann. Occup. Hyg. 2005, 49, 135–145.
121	UK MAFF. Estimation of Exposure and Absorption of Pesticides by Spray Operators (UK MAFF) 1986 and the Predictive Operator Exposure Model (POEM—UK MAFF); UK MAFF Scientific Subcommittee on Pesticides and British Agrochemicals Joint Medical Panel: York, UK, 1992.
122	Lundehn, J.; Westphal, D.; Kieczka, H.; Krebs, B.; Loecher-Bolz, S.; Maasfeld, W.; Pick, E.-D., Uniform Principles for Safeguarding the Health of Applicators of Plant Protection Products. Uniform Principles for Operator Protection; Biologische Bundesanstalt fuer Land- und Forstwirtschaft, Braunschweig (Germany), Fachgruppe fuer Chemische Mittelpruefung: Braunschweig, Germany, 1992.
123	Pesticide Handlers Exposure Database . US Environmental Protection Agency, Health and Welfare Canada, National Agricultural Chemicals Association, Vesar Inc.: Springfield, IL, USA, 1992. Available online: https://www.epa.gov/pesticide-science-and-assessing-pesticide-risks/occupational-pesticide-handler-exposure-data (accessed on 09 June 2021).
124	U.S. EPA. Occupational Pesticide Handler Unit Exposure Surrogate Reference Table, May 2021; US Environmental Protection Agency, Office of Pesticide Programs: Washington, DC, USA, 2021.
125	Van Hemmen, J.J. Assessment of Occupational Exposure to Pesticides in Agriculture. Part III: Application; Min. SZW, Arbeidsinspectie; DGA: The Hague, The Netherlands, 1992.
126	Van Hemmen, J.J. Assessment of Occupational Exposure to Pesticides in Agriculture: Part I: General Aspects; Min. SZW, Arbeidsinspectie; DGA: The Hague, The Netherlands, 1992.
127	Spaan, S.; Gerritsen, R.; Goede, H. BROWSE: Bystanders, Residents, Operators and Workers Exposure Models for Plant Protection Products; Seventh Framework Programme; Theme: Environment (Including Climate Change): Deliverable 1.1 Review of Existing Models and Data for Operator Exposure; Food and Environment Research Agency: London, UK, 2011
128	Taylor, J.R.; O’Shaughnessy, P.T.; Reynolds, S.J. Estimating personal exposures based on mass balance material usage rates: Validation of a ventilation model in a spray paint booth. J. Occup Environ. Hyg. 2004, 1, 213–221.
129	Carlton, G.N.; Flynn, M.R. A model to estimate worker exposure to spray paint mists. Appl. Occup. Environ. Hyg. 1997, 12, 375–382.
130	Carlton, G.N.; Flynn, M.R. Field evaluation of an empirical—Conceptual exposure model. Appl. Occup. Environ. Hyg. 1997, 12, 555–561.
131	Flynn, M.R.; Gatano, B.L.; McKernan, J.L.; Dunn, K.H.; Blazicko, B.A.; Carlton, G.N. Modeling breathing-zone concentrations of airborne contaminants generated during compressed air spray painting. Ann. Occup. Hyg. 1999, 43, 67–76.
132	Tan, Y.M.; Flynn, M.R. Experimental evaluation of a mathematical model for predicting transfer efficiency of a high volume-low pressure air spray gun. Appl. Occup. Environ. Hyg. 2000, 15, 785–793.
133	Tan, Y.M.; Flynn, M.R.; Buller, T.S. A field evaluation of the impact of transfer efficiency on worker exposure during spray painting. Ann. Occup. Hyg. 2002, 46, 103–112.
134	Tan, Y.M.; Flynn, M.R. Methods for estimating the transfer efficiency of a compressed air spray gun. Appl. Occup. Environ. Hyg. 2002, 17, 39–46.
135	Flynn, M.R.; Sills, E.D. On the use of computational fluid dynamics in the prediction and control of exposure to airborne contaminants-an illustration using spray painting. Ann Occup Hyg. 2000, 44, 191–202.
136	BAMA. BAMA Indoor Air Model—Issue 1. Available online: https://www.Bama.Co.Uk/product.Php?Product_id=11 (accessed on 09 June 2021).
137	Delmaar, C. Comparing the BAMA Indoor Air and ConsExpo Inhalation Models. Available online: https://www.Rivm.Nl/bibliotheek/rapporten/320104009.Pdf (accessed on 09 June 2021).
138	Van-Wendel-de-Joode, B.; Brouwer, D.H.; Vermeulen, R.; van Hemmen, J.J.; Heederik, D.; Kromhout, H. DREAM: A method for semi-quantitative dermal exposure assessment. Ann. Occup. Hyg. 2003, 47, 71–87.
139	Berger-Preiss, E.; Koch, W.; Gerling, S.; Kock, H.; Appel, K.E. Use of biocidal products (insect sprays and electro-vaporizer) in indoor areas--exposure scenarios and exposure modeling. Int. J. Hyg. Environ. Health 2009, 212, 505–518.
140	Schinkel, J.; Fransman, W.; Heussen, H.; Kromhout, H.; Marquart, H.; Tielemans, E. Cross-validation and refinement of the Stoffenmanager as a first tier exposure assessment tool for REACH. Occup. Environ. Med. 2010, 67, 125–132.
141	Lamb, J.; Miller, B.G.; MacCalman, L.; Rashid, S.; van Tongeren, M. Evaluation of Tier 1 Exposure Assessment Models under REACH (ETEAM) Project—Substudy Report on External Validation Exercise; Teilbericht zur externen Validierung: Dortmund, Germany, 2015.
142	Ishii, S.; Katagiri, R.; Kitamura, K.; Shimojima, M.; Wada, T. Evaluation of the ECETOC TRA model for workplace inhalation exposure to ethylbenzene in Japan. J. Chem. Health Saf. 2017, 24, 8–20.
143	Landberg, H.E.; Axmon, A.; Westberg, H.; Tinnerberg, H. A study of the validity of two exposure assessment tools: Stoffenmanager and the Advanced REACH Tool. Ann. Work Expo. Health 2017, 61, 575–588.
144	Savic, N.; Gasic, B.; Schinkel, J.; Vernez, D. Comparing the Advanced REACH Tool’s (ART) estimates with Switzerland’s occupational exposure data. Ann. Work Expo. Health 2017, 61, 954–964.
145	LeBlanc, M.; Allen, J.G.; Herrick, R.F.; Stewart, J.H. Comparison of the near field/far field model and the Advanced REACH Tool (ART) model v1.5: Exposure estimates to benzene during parts washing with mineral spirits. Int. J. Hyg. Environ. Health 2018, 221, 231–238.
